# Supplementary material for: Formal Syntax and Deep History
Source: Front Psychol. 2020 Dec 18;11:488871. doi: 10.3389/fpsyg.2020.488871 (PMC7775603; doi:10.3389/fpsyg.2020.488871)
Supplement: Supplementary file 1 [file Data_Sheet_1.csv]

	Label	Parameter	Implication(s)	Label	RGS	MsS	SCa	Sal	NCa	BA	Cam	Ter	CR	RE	PR	It	Sp	Fr	Ptg	Rm	SaG	CG1	CG2	Grk	CyG	E	Du	Afk	D	Da	Ice	FO	Nor	Blg	SC	Slo	Po	Rus	Ir	Wel	Ma	Hi	Pas	Ta	Te	Man	Can	Jap	Kor
1	FGM	± grammaticalized morphology		FGM	+	+	+	+	+	+	+	+	+	+	+	+	+	+	+	+	+	+	+	+	+	+	+	+	+	+	+	+	+	+	+	+	+	+	+	+	+	+	+	+	+	-	-	+	+
2	FGA	± grammaticalized agreement	+FGM	FGA	+	+	+	+	+	+	+	+	+	+	+	+	+	+	+	+	+	+	+	+	+	+	+	+	+	+	+	+	+	+	+	+	+	+	+	+	+	+	+	+	+	0	0	-	-
3	FGK	± grammaticalized Case	+FGM	FGK	+	+	+	+	+	+	+	+	+	+	+	+	+	+	+	+	+	+	+	+	+	+	+	+	+	+	+	+	+	+	+	+	+	+	+	+	+	+	+	+	+	0	0	+	+
4	SPK	± grammaticalized (ultra-)spatial Cases	+FGK	SPK	-	-	-	-	-	-	-	-	-	-	-	-	-	-	-	-	-	-	-	-	-	-	-	-	-	-	-	-	-	-	-	-	-	-	-	-	-	-	-	-	-	0	0	-	-
5	FGP	± grammaticalized person	+FGM	FGP	+	+	+	+	+	+	+	+	+	+	+	+	+	+	+	+	+	+	+	+	+	+	+	+	+	+	+	+	+	+	+	+	+	+	+	+	+	+	+	+	+	0	0	-	-
6	FSP	± semantic person	¬+FGP	FSP	0	0	0	0	0	0	0	0	0	0	0	0	0	0	0	0	0	0	0	0	0	0	0	0	0	0	0	0	0	0	0	0	0	0	0	0	0	0	0	0	0	+	+	-	-
7	FGN	± grammaticalized number	+FGP	FGN	+	+	+	+	+	+	+	+	+	+	+	+	+	+	+	+	+	+	+	+	+	+	+	+	+	+	+	+	+	+	+	+	+	+	+	+	+	+	+	+	+	0	0	0	0
8	SCO	± spread collective number	+FGM, ¬+FGN	SCO	0	0	0	0	0	0	0	0	0	0	0	0	0	0	0	0	0	0	0	0	0	0	0	0	0	0	0	0	0	0	0	0	0	0	0	0	0	0	0	0	0	0	0	-	-
9	GDP	± grammaticalized distributive plurality	+FGM, ¬+FGN	GDP	0	0	0	0	0	0	0	0	0	0	0	0	0	0	0	0	0	0	0	0	0	0	0	0	0	0	0	0	0	0	0	0	0	0	0	0	0	0	0	0	0	0	0	-	+
10	FSN	± number spread to N	+FGN	FSN	+	+	+	+	+	+	+	+	+	+	+	+	+	+	+	+	+	+	+	+	+	+	+	+	+	+	+	+	+	+	+	+	+	+	+	+	+	+	+	+	+	0	0	0	0
11	FNN	± number on N	+FSN	FNN	+	+	+	+	+	-	-	-	-	-	-	+	+	-	+	+	+	+	+	+	+	+	+	+	+	+	+	+	+	+	+	+	+	+	+	+	+	+	+	+	+	0	0	0	0
12	FGT	± grammaticalized temporality		FGT	-	-	-	-	-	-	-	-	-	-	-	-	-	-	-	-	-	-	-	-	-	-	-	-	-	-	-	-	-	-	-	-	-	-	-	-	-	-	-	-	-	-	-	-	-
13	FGG	± grammaticalized gender	+FGN	FGG	+	+	+	+	+	+	+	+	+	+	+	+	+	+	+	+	+	+	+	+	+	-	+	-	+	+	+	+	+	+	+	+	+	+	+	+	+	+	+	+	+	0	0	0	0
14	FSG	± semantic gender	+FGN	FSG	+	+	+	+	+	+	+	+	+	+	+	+	+	+	+	+	+	+	+	+	+	+	+	+	+	+	+	+	+	+	+	+	+	+	+	+	+	+	+	+	+	0	0	0	0
15	CGB	± unbounded sg N		CGB	-	-	-	-	-	-	-	-	-	-	-	-	-	-	-	-	-	-	-	-	-	-	-	-	-	-	-	-	-	-	-	-	-	-	-	-	+	+	-	+	+	+	+	-	-
16	FPC	± grammaticalized perception		FPC	-	-	-	-	-	-	-	-	-	-	-	-	-	-	-	-	-	-	-	-	-	-	-	-	-	-	-	-	-	-	-	-	-	-	-	-	-	-	-	-	-	-	-	-	-
17	DGR	± grammaticalized Specified Quantity	-FPC, +FGN	DGR	+	+	+	+	+	+	+	+	+	+	+	+	+	+	+	+	+	+	+	+	+	+	+	+	+	+	+	+	+	+	-	-	-	-	+	+	-	-	-	-	-	0	0	0	0
18	DGP	± grammaticalized text anaphora	¬+DGR	DGP	0	0	0	0	0	0	0	0	0	0	0	0	0	0	0	0	0	0	0	0	0	0	0	0	0	0	0	0	0	0	-	-	-	-	0	0	-	-	-	-	-	-	-	-	-
19	CGR	± weak Specified Quantity	-CGB, +DGR	CGR	-	-	-	-	-	-	-	-	-	-	-	-	-	-	-	-	-	-	-	-	-	-	-	-	-	-	+	-	-	+	0	0	0	0	+	+	0	0	0	0	0	0	0	0	0
20	NWD	± weak person	+FGP, -FSN or +DGR	NWD	-	-	-	-	-	-	-	-	-	-	-	-	-	-	-	-	-	-	-	-	-	+	+	+	+	+	+	+	+	-	0	0	0	0	+	+	0	0	0	0	0	0	0	0	0
21	DGD	± grammaticalized distality	-FSN or +DGR	DGD	-	-	-	-	-	-	-	-	-	-	-	-	-	-	-	-	-	-	-	-	-	-	-	-	-	-	-	-	-	-	0	0	0	0	-	-	0	0	0	0	0	0	0	0	0
22	DPQ	± free null partitive Q	+FNN, -CGB	DPQ	-	-	-	-	-	0	0	0	0	0	0	-	-	0	-	-	-	-	-	-	-	-	-	-	-	-	-	-	-	-	-	-	-	-	-	-	0	0	-	0	0	0	0	0	0
23	DCN	± article-checking N	-FSN or +DGR	DCN	-	-	-	-	-	-	-	-	-	-	-	-	-	-	-	+	-	-	-	-	-	-	-	-	-	+	+	+	+	+	0	0	0	0	-	-	0	0	0	0	0	0	0	0	0
24	DNN	± null-N-licensing art	-DCN	DNN	-	-	-	-	-	-	-	-	-	-	-	-	+	-	+	0	-	-	-	-	-	-	+	+	+	0	0	0	0	0	0	0	0	0	-	-	0	0	0	0	0	0	0	0	0
25	DIN	± D-controlled inflection on N	+FSN	DIN	-	-	-	-	-	-	-	-	-	-	-	-	-	-	-	-	-	-	-	-	-	-	-	-	-	-	-	-	-	-	-	-	-	-	-	-	-	-	-	-	-	0	0	0	0
26	FGC	± grammaticalized classifier	¬+FGN	FGC	0	0	0	0	0	0	0	0	0	0	0	0	0	0	0	0	0	0	0	0	0	0	0	0	0	0	0	0	0	0	0	0	0	0	0	0	0	0	0	0	0	+	+	+	+
27	FGE	± general classifier	-FGM, +FGC	FGE	0	0	0	0	0	0	0	0	0	0	0	0	0	0	0	0	0	0	0	0	0	0	0	0	0	0	0	0	0	0	0	0	0	0	0	0	0	0	0	0	0	+	-	0	0
28	FCN	± person spread to predicate nouns	+FGP	FCN	-	-	-	-	-	-	-	-	-	-	-	-	-	-	-	-	-	-	-	-	-	-	-	-	-	-	-	-	-	-	-	-	-	-	-	-	-	-	-	+	+	0	0	0	0
29	HMP	± NP-heading modifier		HMP	-	-	-	-	-	-	-	-	-	-	-	-	-	-	-	-	-	-	-	-	-	-	-	-	-	-	-	-	-	-	-	-	-	-	-	-	-	-	-	-	-	-	-	-	-
30	ARR	± free reduced relatives		ARR	+	+	+	+	+	+	+	+	+	+	+	+	+	+	+	+	+	+	+	+	+	-	-	-	-	-	-	-	-	-	-	-	-	-	-	-	+	+	+	-	-	+	+	+	+
31	GFP	± features on GenS°	+FGP	GFP	-	-	-	-	-	-	-	-	-	-	-	-	-	-	-	-	-	-	-	-	-	-	-	-	-	-	-	-	-	-	-	-	-	-	-	-	-	-	-	-	-	0	0	0	0
32	GFN	± Gen-feature spread to Poss°	+GFP	GFN	0	0	0	0	0	0	0	0	0	0	0	0	0	0	0	0	0	0	0	0	0	0	0	0	0	0	0	0	0	0	0	0	0	0	0	0	0	0	0	0	0	0	0	0	0
33	CSE	± full c-selection		CSE	+	+	+	+	+	+	+	+	+	+	+	+	+	+	+	+	+	+	+	+	+	+	+	+	+	+	+	+	+	+	+	+	+	+	+	+	+	+	+	+	+	+	+	+	+
34	CAL	± clausal alignment	+CSE, ¬+GFN	CAL	-	-	-	-	-	-	-	-	-	-	-	-	-	-	-	-	-	-	-	-	-	-	-	-	-	-	-	-	-	-	-	-	-	-	-	-	-	-	-	+	+	-	-	-	-
35	GAL	± genitive alignment	+CSE, ¬-CAL	GAL	0	0	0	0	0	0	0	0	0	0	0	0	0	0	0	0	0	0	0	0	0	0	0	0	0	0	0	0	0	0	0	0	0	0	0	0	0	0	0	+	-	0	0	0	0
36	EAL	± ergative alignment	+CSE, ¬-CAL	EAL	0	0	0	0	0	0	0	0	0	0	0	0	0	0	0	0	0	0	0	0	0	0	0	0	0	0	0	0	0	0	0	0	0	0	0	0	0	0	0	-	-	0	0	0	0
37	DMP	± def matching pronominal possessives	+DCN	DMP	0	0	0	0	0	0	0	0	0	0	0	0	0	0	0	+	0	0	0	0	0	0	0	0	0	-	+	-	+	+	0	0	0	0	0	0	0	0	0	0	0	0	0	0	0
38	DMG	± def matching genitives	+DMP	DMG	0	0	0	0	0	0	0	0	0	0	0	0	0	0	0	+	0	0	0	0	0	0	0	0	0	0	-	0	-	-	0	0	0	0	0	0	0	0	0	0	0	0	0	0	0
39	GCN	± Poss°-checking N	¬+GFP	GCN	-	-	-	-	-	-	-	-	-	-	-	-	-	-	-	-	-	-	-	-	-	-	-	-	-	-	-	-	-	-	-	-	-	-	-	-	-	-	-	-	-	-	-	-	-
40	GUN	± uniform genitive	+FGK, +CSE, ¬-GAL	GUN	-	-	-	-	-	-	-	-	-	-	-	-	-	-	-	-	-	-	-	-	-	-	-	-	-	-	-	-	-	-	-	-	-	-	-	-	-	-	-	-	0	0	0	-	-
41	GAD	± free Gen	+FGM, -FGK or -GUN	GAD	+	+	+	+	+	+	+	+	+	+	+	+	+	+	+	+	-	-	-	-	-	+	+	+	+	+	+	+	+	+	-	-	-	-	+	+	+	+	+	+	0	0	0	-	-
42	GFS	± GenS	+FGP, ¬+DGR, ¬-NWD, ¬+GFN, ¬+EAL, ¬+GUN	GFS	0	0	0	0	0	0	0	0	0	0	0	0	0	0	0	0	0	0	0	0	0	0	0	0	0	0	0	0	0	0	-	-	-	-	0	0	-	-	-	-	+	0	0	0	0
43	GFO	± GenO	+CSE, ¬-GAL, ¬+GUN	GFO	-	-	-	-	-	-	-	-	-	-	-	-	-	-	-	-	+	+	+	+	+	-	-	-	+	-	+	-	-	-	+	+	+	+	+	+	-	-	-	-	0	-	-	+	+
44	PGO	± partial GenO	-GFO	PGO	-	-	-	-	+	-	-	-	-	-	-	-	-	-	-	-	0	0	0	0	0	-	-	-	0	-	0	-	-	-	0	0	0	0	0	0	-	-	-	-	0	-	-	0	0
45	GGS	± generalized GenS	-CGR, +NWD	GGS	0	0	0	0	0	0	0	0	0	0	0	0	0	0	0	0	0	0	0	0	0	+	-	-	-	+	0	+	+	0	0	0	0	0	0	0	0	0	0	0	0	0	0	0	0
46	GSI	± grammaticalized inalienability		GSI	-	-	-	-	-	-	-	-	-	-	-	-	-	-	-	-	-	-	-	-	-	-	-	-	-	-	-	-	-	-	-	-	-	-	-	-	-	-	-	-	-	-	-	-	-
47	ALP	± alienable possession	-GSI	ALP	-	-	-	-	-	-	-	-	-	-	-	-	-	-	-	-	-	-	-	-	-	-	-	-	-	-	-	-	-	-	-	-	-	-	-	-	-	-	-	-	-	-	-	-	-
48	GST	± grammaticalized genitive	+GSI	GST	0	0	0	0	0	0	0	0	0	0	0	0	0	0	0	0	0	0	0	0	0	0	0	0	0	0	0	0	0	0	0	0	0	0	0	0	0	0	0	0	0	0	0	0	0
49	GEI	± genitive inversion	+GFN	GEI	0	0	0	0	0	0	0	0	0	0	0	0	0	0	0	0	0	0	0	0	0	0	0	0	0	0	0	0	0	0	0	0	0	0	0	0	0	0	0	0	0	0	0	0	0
50	GNR	± non-referential head marking	-DGR, +GFP, -GSI	GNR	0	0	0	0	0	0	0	0	0	0	0	0	0	0	0	0	0	0	0	0	0	0	0	0	0	0	0	0	0	0	0	0	0	0	0	0	0	0	0	0	0	0	0	0	0
51	GIT	± Genitive-licensing iteration		GIT	-	-	-	-	-	-	-	-	-	-	-	-	-	-	-	+	-	-	-	-	-	-	-	-	-	-	-	-	-	-	-	-	-	-	-	-	-	-	-	-	-	-	-	-	-
52	UST	± unstructured modifiers	+ARR	UST	-	-	-	-	-	-	-	-	-	-	-	-	-	-	-	-	-	-	-	-	-	0	0	0	0	0	0	0	0	0	0	0	0	0	0	0	-	-	-	0	0	-	-	+	+
53	GPC	± gender polarity cardinals	+FGG	GPC	-	-	-	-	-	-	-	-	-	-	-	-	-	-	-	-	-	-	-	-	-	0	-	0	-	-	-	-	-	-	-	-	-	-	-	-	-	-	-	-	-	0	0	0	0
54	PSC	± plural spread from cardinal quantifiers	+FSN, ¬+UST, ¬+GPC	PSC	+	+	+	+	+	+	+	+	+	+	+	+	+	+	+	+	+	+	+	+	+	+	+	+	+	+	+	+	+	+	+	+	+	+	-	-	+	+	+	+	+	0	0	0	0
55	PCA	± plural spread through cardinal adjectives	-PSC	PCA	0	0	0	0	0	0	0	0	0	0	0	0	0	0	0	0	0	0	0	0	0	0	0	0	0	0	0	0	0	0	0	0	0	0	-	-	0	0	0	0	0	0	0	0	0
56	RHM	± head marking on relative clauses	+FGP	RHM	-	-	-	-	-	-	-	-	-	-	-	-	-	-	-	-	-	-	-	-	-	-	-	-	-	-	-	-	-	-	-	-	-	-	-	-	-	-	-	-	-	0	0	0	0
57	FRC	± finite relative clauses		FRC	+	+	+	+	+	+	+	+	+	+	+	+	+	+	+	+	+	+	+	+	+	+	+	+	+	+	+	+	+	+	+	+	+	+	+	+	+	+	+	-	-	+	+	+	+
58	NRC	± participial relative clauses	+FRC	NRC	-	-	-	-	-	-	-	-	-	-	-	-	-	-	-	-	-	-	-	-	-	-	-	-	-	-	-	-	-	-	-	-	-	-	-	-	+	-	+	0	0	-	-	+	-
59	DOR	± def on relatives	+DGR, +FRC	DOR	-	-	-	-	-	-	-	-	-	-	-	-	-	-	-	-	-	-	-	-	-	-	-	-	-	-	-	-	-	-	0	0	0	0	-	-	0	0	0	0	0	0	0	0	0
60	LKA	± argument linker		LKA	-	-	-	-	-	-	-	-	-	-	-	-	-	-	-	-	-	-	-	-	-	-	-	-	-	-	-	-	-	-	-	-	-	-	-	-	-	-	-	-	-	+	+	+	+
61	LKP	± predicative linker		LKP	-	-	-	-	-	-	-	-	-	-	-	-	-	-	-	-	-	-	-	-	-	-	-	-	-	-	-	-	-	-	-	-	-	-	-	-	-	-	-	-	-	+	+	-	-
62	LKO	± oblique linker	-LKA	LKO	-	-	-	-	-	-	-	-	-	-	-	-	-	-	-	-	-	-	-	-	-	-	-	-	-	-	-	-	-	-	-	-	-	-	-	-	-	-	-	-	-	0	0	0	0
63	FFP	± feature spread to particles	+FGN, (+LKA or +LKP or +LKO or +GAD), ¬+GFP	FFP	-	-	-	-	-	-	-	-	-	-	-	-	-	-	-	-	0	0	0	0	0	-	-	-	-	-	-	-	-	-	0	0	0	0	-	-	+	+	-	-	0	0	0	0	0
64	NUP	± NP under non-genitive arguments	+FGP, (+CSE or +LKA or +LKO)	NUP	-	-	-	-	-	-	-	-	-	-	-	-	-	-	-	-	-	-	-	-	-	-	-	-	-	-	-	-	-	-	-	-	-	-	-	-	+	+	-	+	+	0	0	0	0
65	PNP	± complement under P	+FGP, -CSE or -NUP	PNP	+	+	+	+	+	+	+	+	+	+	+	+	+	+	+	+	+	+	+	+	+	+	+	+	+	+	+	+	+	+	+	+	+	+	+	+	0	0	-	0	0	0	0	0	0
66	NUD	± NP under D	+FGP	NUD	+	+	+	+	+	+	+	+	+	+	+	+	+	+	+	+	+	+	+	+	+	+	+	+	+	+	+	+	+	+	+	+	+	+	+	+	+	+	+	+	+	0	0	0	0
67	NUC	± N under cardinals	¬+UST, +PNP, +NUD	NUC	+	+	+	+	+	+	+	+	+	+	+	+	+	+	+	+	+	+	+	+	+	+	+	+	+	+	+	+	+	+	+	+	+	+	+	+	0	0	0	0	0	0	0	0	0
68	NM1	± N under M1 As	+NUC	NM1	-	-	-	-	-	-	-	-	+	+	+	+	+	+	+	+	-	-	-	+	+	+	+	+	+	+	+	+	+	+	+	+	+	+	-	-	0	0	0	0	0	0	0	0	0
69	NM2	± N under M2 As	+NM1	NM2	0	0	0	0	0	0	0	0	-	-	-	-	-	-	-	-	0	0	0	+	+	+	+	+	+	+	+	+	+	+	+	+	+	+	0	0	0	0	0	0	0	0	0	0	0
70	NUA	± N under As	+NM2	NUA	0	0	0	0	0	0	0	0	0	0	0	0	0	0	0	0	0	0	0	+	+	+	+	+	+	+	+	+	+	+	+	+	+	+	0	0	0	0	0	0	0	0	0	0	0
71	NGO	± N under GenO	¬-PGO, +NUA	NGO	0	0	0	0	0	0	0	0	0	0	0	0	0	0	0	0	0	0	0	-	-	0	0	0	-	0	-	0	0	0	-	-	-	-	0	0	0	0	0	0	0	0	0	0	0
72	EAF	± fronted high As	-NM1	EAF	-	-	+	-	-	-	-	-	0	0	0	0	0	0	0	0	-	-	-	0	0	0	0	0	0	0	0	0	0	0	0	0	0	0	-	-	0	0	0	0	0	0	0	0	0
73	ACM	± class MOD	-ARR, -NGO	ACM	0	0	0	0	0	0	0	0	0	0	0	0	0	0	0	0	0	0	0	0	0	0	0	0	-	0	-	0	0	0	-	-	+	+	0	0	0	0	0	0	0	0	0	0	0
74	DSN	± def spread to N	+DCN	DSN	0	0	0	0	0	0	0	0	0	0	0	0	0	0	0	-	0	0	0	0	0	0	0	0	0	-	-	+	+	-	0	0	0	0	0	0	0	0	0	0	0	0	0	0	0
75	DSA	± def spread to Adj	(+DGR or +DGP), +ARR or (+PNP, ¬+NUA)	DSA	-	-	-	-	-	-	-	-	-	-	-	-	-	-	-	-	-	+	-	+	+	0	0	0	0	0	0	0	0	0	0	0	0	0	-	-	0	0	0	0	0	0	0	0	0
76	DOC	± def on cardinals	-NWD, +DCN, +NUC	DOC	0	0	0	0	0	0	0	0	0	0	0	0	0	0	0	-	0	0	0	0	0	0	0	0	0	0	0	0	0	+	0	0	0	0	0	0	0	0	0	0	0	0	0	0	0
77	NEX	± Proper names in D	(-FSN or -CGR), -NWD, ¬+NUA	NEX	+	+	+	+	+	+	+	+	+	+	+	+	+	+	+	+	-	-	-	0	0	0	0	0	0	0	0	0	0	0	0	0	0	0	0	0	0	0	0	0	0	0	0	0	0
78	PEX	± Personal proper names in D	+NEX	PEX	+	+	+	-	+	+	+	+	+	+	+	+	+	+	+	+	0	0	0	0	0	0	0	0	0	0	0	0	0	0	0	0	0	0	0	0	0	0	0	0	0	0	0	0	0
79	FEX	± Partial personal proper names in D	+PEX	FEX	+	+	+	0	+	+	+	+	-	-	-	+	+	+	+	+	0	0	0	0	0	0	0	0	0	0	0	0	0	0	0	0	0	0	0	0	0	0	0	0	0	0	0	0	0
80	PDC	± D-checking possessives	+DGR, (+CGR or -NWD), ¬+GFP	PDC	-	-	-	-	-	-	-	-	-	-	-	-	+	+	+	-	-	-	-	-	-	0	0	0	0	0	+	0	0	-	0	0	0	0	+	+	0	0	0	0	0	0	0	0	0
81	ACL	± clitic possessives on +N	+FGP, ¬+GFP, ¬+DMP, ¬+UST, ¬+PDC	ACL	-	-	-	-	-	-	-	-	-	-	-	-	0	0	0	0	+	+	+	+	+	-	-	-	-	-	0	-	0	0	-	-	-	-	0	0	-	-	-	-	-	0	0	0	0
82	NCL	± clitic possessives on N	-ACL	NCL	-	-	-	-	-	-	-	-	-	-	-	-	0	0	0	0	0	0	0	0	0	-	-	-	-	-	0	-	0	0	-	-	-	-	0	0	-	-	+	-	-	0	0	0	0
83	APO	± adjectival possessives	+FGM, ¬+GFP, -CAL, ¬+UST	APO	+	+	+	+	+	+	+	+	-	+	+	+	+	-	+	-	-	-	-	-	-	-	-	-	-	-	-	-	-	+	+	+	+	+	-	-	-	-	-	0	0	0	0	0	0
84	WAP	± Wackernagel possessives	¬+DMP, -PDC, -APO or (-NM1, +APO)	WAP	+	+	+	-	-	-	-	-	+	0	0	0	0	0	0	0	-	-	-	-	-	0	0	0	0	0	0	0	0	0	0	0	0	0	0	0	0	0	0	0	0	0	0	0	0
85	AGE	± adjectival genitive	+APO	AGE	-	-	-	-	-	-	-	-	0	-	-	-	-	0	-	0	0	0	0	0	0	0	0	0	0	0	0	0	0	+	+	+	-	+	0	0	0	0	0	0	0	0	0	0	0
86	OPK	± null possessive with kinship nouns	+DGR, -GSI	OPK	-	-	-	-	+	+	+	+	+	+	+	+	-	-	-	+	-	-	-	-	-	-	-	-	-	+	+	+	+	-	0	0	0	0	-	-	0	0	0	0	0	0	0	0	0
87	TSP	± split deictic demonstratives	-FSN or +DGR	TSP	-	-	-	-	-	-	-	+	+	+	+	-	-	+	-	-	-	-	-	-	-	-	-	-	-	-	-	-	-	-	0	0	0	0	-	-	0	0	0	0	0	0	0	0	0
88	TDP	± split demonstratives	+TSP	TDP	0	0	0	0	0	0	0	-	+	-	-	0	0	-	0	0	0	0	0	0	0	0	0	0	0	0	0	0	0	0	0	0	0	0	0	0	0	0	0	0	0	0	0	0	0
89	TDC	± D-checking demonstratives	-TSP	TDC	+	+	+	+	+	+	+	0	0	0	0	+	+	0	+	+	+	-	+	-	-	+	+	+	+	+	+	+	+	+	0	0	0	0	-	-	0	0	0	0	0	0	0	0	0
90	TAR	± ARR demonstratives	+ARR	TAR	-	-	-	-	-	-	-	-	-	-	-	-	+	+	-	+	-	-	-	+	+	0	0	0	0	0	0	0	0	0	0	0	0	0	0	0	+	+	+	0	0	+	+	+	+
91	TAD	± structured adjectival demonstratives	-ARR	TAD	0	0	0	0	0	0	0	0	0	0	0	0	0	0	0	0	0	0	0	0	0	-	-	-	-	-	-	-	-	+	+	+	+	+	-	-	0	0	0	-	-	0	0	0	0
92	TND	± long distance D-checking adjectival demonstratives	+CGR, (+TAR or +TAD)	TND	0	0	0	0	0	0	0	0	0	0	0	0	0	0	0	0	0	0	0	0	0	0	0	0	0	0	0	0	0	-	0	0	0	0	0	0	0	0	0	0	0	0	0	0	0
93	TDA	± def spread to adjectival demonstratives	(+DSN or +DSA), (+TAR or +TAD)	TDA	0	0	0	0	0	0	0	0	0	0	0	0	0	0	0	0	0	0	0	-	-	0	0	0	0	0	0	0	0	0	0	0	0	0	0	0	0	0	0	0	0	0	0	0	0
94	TNL	± DP under Loc	¬+TDC, ¬+TAR, ¬+TAD	TNL	0	0	0	0	0	0	0	-	-	-	-	0	0	0	0	0	0	+	0	0	0	0	0	0	0	0	0	0	0	0	0	0	0	0	-	-	0	0	0	+	+	0	0	0	0
					RGS	MsS	SCa	Sal	NCa	BA	Cam	Ter	CR	RE	PR	It	Sp	Fr	Ptg	Rm	SaG	CG1	CG2	Grk	CyG	E	Du	Afk	D	Da	Ice	FO	Nor	Blg	SC	Slo	Po	Rus	Ir	Wel	Ma	Hi	Pas	Ta	Te	Man	Can	Jap	Kor
[truncated: 26 more columns]
